# Supplementary material for: Dietary Dityrosine Impairs Glucose Homeostasis by Disrupting Thyroid Hormone Signaling in Pancreatic β-Cells
Source: Foods. 2025 Sep 17;14(18):3220. doi: 10.3390/foods14183220 (PMC12469916; doi:10.3390/foods14183220)
Supplement: Supplementary file 1 [file foods-14-03220-s001.zip]

Archive with 1 entries (1 files):
- foods-3839669-supplementary.pdf
